# Supplementary material for: Influences on use of antibiotics without prescription by the public in low- and middle-income countries: a systematic review and synthesis of qualitative evidence
Source: JAC Antimicrob Resist. 2024 Oct 25;6(5):dlae165. doi: 10.1093/jacamr/dlae165 (PMC11503652; doi:10.1093/jacamr/dlae165)
Supplement: dlae165_Supplementary_Data [file dlae165_supplementary_data.zip]

Archive with 2 entries (2 files):
- Supplementary file Protocol.docx
- Supplementary material Record of quality appraisal.docx
